# Supplementary material for: Novel Plant-Based Metabolites as Disinfectants against Acanthamoeba castellanii
Source: Antibiotics (Basel). 2022 Feb 14;11(2):248. doi: 10.3390/antibiotics11020248 (PMC8868186; doi:10.3390/antibiotics11020248)
Supplement: Supplementary file 1 [file antibiotics-11-00248-s001.zip]

Archive with 1 entries (1 files):
- antibiotics-1531122-supplementary.pdf
